# Supplementary material for: Exploring the Potential Biological Activities of Pyrazole-Based Schiff Bases as Anti-Diabetic, Anti-Alzheimer’s, Anti-Inflammatory, and Cytotoxic Agents: In Vitro Studies with Computational Predictions
Source: Pharmaceuticals (Basel). 2024 May 17;17(5):655. doi: 10.3390/ph17050655 (PMC11125359; doi:10.3390/ph17050655)
Supplement: Supplementary file 1 [file pharmaceuticals-17-00655-s001.zip]

Archive with 1 entries (1 files):
- pharmaceuticals-3001165-supplementary.pdf
